# Supplementary material for: The potential mechanism of huazhuojiedu decoction in the treatment of ulcerative colitis based on network pharmacology and experimental validation
Source: Front Pharmacol. 2022 Oct 14;13:1033874. doi: 10.3389/fphar.2022.1033874 (PMC9614068; doi:10.3389/fphar.2022.1033874)
Supplement: Supplementary file 1 [file DataSheet1.zip]

Archive with 8 entries (8 files):
- Supplementary Table S1.DOC
- Supplementary Table S2.DOC
- Supplementary Table S3.XLSX
- Supplementary Table S4.XLSX
- Supplementary Table S5.XLSX
- Supplementary Table S6.XLSX
- Supplementary Table S7.XLS
- Supplementary Table S8.XLS
