# Supplementary material for: The potential mechanism of huazhuojiedu decoction in the treatment of ulcerative colitis based on network pharmacology and experimental validation
Source: Front Pharmacol. 2022 Oct 14;13:1033874. doi: 10.3389/fphar.2022.1033874 (PMC9614068; doi:10.3389/fphar.2022.1033874)
Supplement: Supplementary file 1 [file DataSheet1.zip › Supplementary Table S3.XLSX]

## Sheet: Sheet1
Supplementary Table S3 Information pertaining to the 119 active compounds of HZJDD.
Herbs	Mol ID	Molecule Name	OB (%)	DL
Baitouweng	MOL001973	Sitosteryl acetate	40.39	0.85
Baitouweng	MOL001978	Aureusidin	53.42	0.24
Baitouweng	MOL001979	LAN	42.12	0.75
Baitouweng	MOL001985	ZINC01615307	56.38	0.87
Baitouweng	MOL000211	Mairin	55.38	0.78
Baitouweng	MOL000354	isorhamnetin	49.6	0.31
Baitouweng	MOL000358	beta-sitosterol	36.91	0.75
Baitouweng	MOL000449	Stigmasterol	43.83	0.76
Baijiangcao	MOL001677	asperglaucide	58.02	0.52
Baijiangcao	MOL001678	bolusanthol B	39.94	0.41
Baijiangcao	MOL001689	acacetin	34.97	0.24
Baijiangcao	MOL002322	isovitexin	31.29	0.72
Baijiangcao	MOL001697	Sinoacutine	63.39	0.53
Baijiangcao	MOL000358	beta-sitosterol	36.91	0.75
Baijiangcao	MOL000359	sitosterol	36.91	0.75
Baijiangcao	MOL000422	kaempferol	41.88	0.24
Baijiangcao	MOL000449	Stigmasterol	43.83	0.76
Baijiangcao	MOL000006	luteolin	36.16	0.25
Baijiangcao	MOL000098	quercetin	46.43	0.28
Diyu	MOL000211	Mairin	55.38	0.78
Diyu	MOL000358	beta-sitosterol	36.91	0.75
Diyu	MOL000422	kaempferol	41.88	0.24
Diyu	MOL005399	alexandrin_qt	36.91	0.75
Diyu	MOL005853	methyl-2,3,6-tri-O-galloyl-β-D-glucopyranoside	44.95	0.67
Diyu	MOL005858	3,7,8-Tri-O-methylellagic acid	37.54	0.57
Diyu	MOL005864	methyl-6-O-galloyl-β-D-glucopyranoside	44.85	0.29
Diyu	MOL005869	daucostero_qt	36.91	0.75
Diyu	MOL000098	quercetin	46.43	0.28
Fengweicao	MOL000006	luteolin	36.16	0.25
Fengweicao	MOL000098	quercetin	46.43	0.28
Huanglian	MOL001454	berberine	36.86	0.78
Huanglian	MOL002894	berberrubine	35.74	0.73
Huanglian	MOL002897	epiberberine	43.09	0.78
Huanglian	MOL002903	(R)-Canadine	55.37	0.77
Huanglian	MOL002904	Berlambine	36.68	0.82
Huanglian	MOL002907	Corchoroside A_qt	104.95	0.78
Huanglian	MOL000622	Magnograndiolide	63.71	0.19
Huanglian	MOL000785	palmatine	64.6	0.65
Huanglian	MOL000098	quercetin	46.43	0.28
Huanglian	MOL001458	coptisine	30.67	0.86
Huanglian	MOL002668	Worenine	45.83	0.87
Qinpi	MOL000358	beta-sitosterol	36.91	0.75
Qinpi	MOL006709	AIDS214634	92.43	0.55
Qinpi	MOL006710	8-(beta-D-Glucopyranosyloxy)-7-hydroxy-6-methoxy-2H-1-benzopyran-2-one	36.76	0.42
Muxiang	MOL010813	Benzo[a]carbazole	35.22	0.22
Muxiang	MOL010828	cynaropicrin	67.5	0.38
Muxiang	MOL000211	Mairin	55.38	0.78
Muxiang	MOL000359	sitosterol	36.91	0.75
Muxiang	MOL000449	Stigmasterol	43.83	0.76
Qianshi	MOL002773	beta-carotene	37.18	0.58
Sharen	MOL001755	24-Ethylcholest-4-en-3-one	36.08	0.76
Sharen	MOL001771	poriferast-5-en-3beta-ol	36.91	0.75
Sharen	MOL001973	Sitosteryl acetate	40.39	0.85
Sharen	MOL000358	beta-sitosterol	36.91	0.75
Sharen	MOL000449	Stigmasterol	43.83	0.76
Sharen	MOL007514	methyl icosa-11,14-dienoate	39.67	0.23
Sharen	MOL007535	(5S,8S,9S,10R,13R,14S,17R)-17-[(1R,4R)-4-ethyl-1,5-dimethylhexyl]-10,13-dimethyl-2,4,5,7,8,9,11,12,14,15,16,17-dodecahydro-1H-cyclopenta[a]phenanthrene-3,6-dione	33.12	0.79
Sharen	MOL007536	Stigmasta-5,22-dien-3-beta-yl acetate	46.44	0.86
Danggui	MOL000358	beta-sitosterol	36.91	0.75
Danggui	MOL000449	Stigmasterol	43.83	0.76
Chaihu	MOL001645	Linoleyl acetate	42.1	0.2
Chaihu	MOL000449	Stigmasterol	43.83	0.76
Chaihu	MOL000354	isorhamnetin	49.6	0.31
Chaihu	MOL000422	kaempferol	41.88	0.24
Chaihu	MOL004598	3,5,6,7-tetramethoxy-2-(3,4,5-trimethoxyphenyl)chromone	31.97	0.59
Chaihu	MOL004609	Areapillin	48.96	0.41
Chaihu	MOL013187	Cubebin	57.13	0.64
Chaihu	MOL004624	Longikaurin A	47.72	0.53
Chaihu	MOL004653	(+)-Anomalin	46.06	0.66
Chaihu	MOL004718	α-spinasterol	42.98	0.76
Chaihu	MOL000490	petunidin	30.05	0.31
Chaihu	MOL000098	quercetin	46.43	0.28
Ercha	MOL002914	Eriodyctiol (flavanone)	41.35	0.24
Ercha	MOL000422	kaempferol	41.88	0.24
Ercha	MOL000492	(+)-catechin	54.83	0.24
Ercha	MOL000073	ent-Epicatechin	48.96	0.24
Ercha	MOL008420	5-Hydroxy-2-[2-(4-hydroxyphenyl)acetyl]-3-methoxy-benzoic acid	93.34	0.21
Ercha	MOL008421	Cis-dihydro quercetin	47.73	0.27
Ercha	MOL008426	(R)-2,6-dihydroxy-2-(4-hydroxybenzyl)-4-methoxybenzofuran-3(2H)-one	49.81	0.26
Ercha	MOL008428	3,4,8,10-tetrahydroxy-5H-chromeno[3,2-c]isochromen-7-one	50.53	0.5
Ercha	MOL008430	5,7-dihydroxy-2-(4-hydroxyphenyl)-3-methyl-chromone	45.05	0.24
Ercha	MOL008432	Fisetinidol	49.64	0.21
Ercha	MOL000098	quercetin	46.43	0.28
Baishao	MOL001918	paeoniflorgenone	87.59	0.37
Baishao	MOL001919	(3S,5R,8R,9R,10S,14S)-3,17-dihydroxy-4,4,8,10,14-pentamethyl-2,3,5,6,7,9-hexahydro-1H-cyclopenta[a]phenanthrene-15,16-dione	43.56	0.53
Baishao	MOL001924	paeoniflorin	53.87	0.79
Baishao	MOL000211	Mairin	55.38	0.78
Baishao	MOL000358	beta-sitosterol	36.91	0.75
Baishao	MOL000359	sitosterol	36.91	0.75
Baishao	MOL000422	kaempferol	41.88	0.24
Baishao	MOL000492	(+)-catechin	54.83	0.24
Baizhu	MOL000022	14-acetyl-12-senecioyl-2E,8Z,10E-atractylentriol	63.37	0.3
Baizhu	MOL000033	(3S,8S,9S,10R,13R,14S,17R)-10,13-dimethyl-17-[(2R,5S)-5-propan-2-yloctan-2-yl]-2,3,4,7,8,9,11,12,14,15,16,17-dodecahydro-1H-cyclopenta[a]phenanthren-3-ol	36.23	0.78
Baizhu	MOL000049	3β-acetoxyatractylone	54.07	0.22
Baizhu	MOL000072	8β-ethoxy atractylenolide Ⅲ	35.95	0.21
Yiyiren	MOL001323	Sitosterol alpha1	43.28	0.78
Yiyiren	MOL001494	Mandenol	42	0.19
Yiyiren	MOL000359	sitosterol	36.91	0.75
Yiyiren	MOL000449	Stigmasterol	43.83	0.76
Yiyiren	MOL008121	2-Monoolein	34.23	0.29
Yiyiren	MOL000953	CLR	37.87	0.68
Wuweizi	MOL004624	Longikaurin A	47.72	0.53
Wuweizi	MOL005317	Deoxyharringtonine	39.27	0.81
Wuweizi	MOL008956	Angeloylgomisin O	31.97	0.85
Wuweizi	MOL008957	Schizandrer B	30.71	0.83
Wuweizi	MOL008968	Gomisin-A	30.69	0.78
Wuweizi	MOL008974	Gomisin G	32.68	0.83
Wuweizi	MOL008978	Gomisin R	34.84	0.86
Wuweizi	MOL008992	Wuweizisu C	46.27	0.84
Tusizi	MOL001558	sesamin	56.55	0.83
Tusizi	MOL000184	NSC63551	39.25	0.76
Tusizi	MOL000354	isorhamnetin	49.6	0.31
Tusizi	MOL000358	beta-sitosterol	36.91	0.75
Tusizi	MOL000422	kaempferol	41.88	0.24
Tusizi	MOL005043	campest-5-en-3beta-ol	37.58	0.71
Tusizi	MOL005440	Isofucosterol	43.78	0.76
Tusizi	MOL005944	matrine	63.77	0.25
Tusizi	MOL000953	CLR	37.87	0.68
Tusizi	MOL000098	quercetin	46.43	0.28
