# Supplementary material for: The potential mechanism of huazhuojiedu decoction in the treatment of ulcerative colitis based on network pharmacology and experimental validation
Source: Front Pharmacol. 2022 Oct 14;13:1033874. doi: 10.3389/fphar.2022.1033874 (PMC9614068; doi:10.3389/fphar.2022.1033874)
Supplement: Supplementary file 1 [file DataSheet1.zip › Supplementary Table S4.XLSX]

## Sheet: Sheet1
Supplementary Table S4 The 212 single targets of HZJDD.
PTGS1
AR
PTGS2
PRSS1
NCOA2
DPP4
RELA
EGFR
AKT1
VEGFA
CCND1
BCL2L1
CDKN1A
CASP9
MMP2
MMP9
MAPK1
IL10
RB1
TNF
JUN
IL6
CASP3
TP53
NFKBIA
TOP1
MDM2
MMP1
PCNA
ERBB2
PPARG
HMOX1
CASP7
ICAM1
MCL1
BIRC5
IL2
CCNB1
TYR
IFNG
IL4
TOP2A
GSTP1
SLC2A4
INSR
CD40LG
PTGES
NUF2
ADCY2
MET
KCNH2
SCN5A
ADRB2
MMP3
F7
NOS3
RXRA
ACHE
GABRA1
MAOB
BCL2
FOS
EIF6
BAX
PLAU
EGF
AHSA1
ELK1
POR
ODC1
CASP8
RAF1
SOD1
PRKCA
HIF1A
STAT1
RUNX1T1
ACACA
CYP3A4
CYP1A2
CAV1
MYC
F3
GJA1
CYP1A1
IL1B
CCL2
SELE
VCAM1
PTGER3
CXCL8
PRKCB
DUOX2
HSPB1
NR1I2
CYP1B1
PLAT
THBD
SERPINE1
IL1A
MPO
NCF1
HAS2
NFE2L2
PARP1
AHR
PSMD3
CXCL11
CXCL2
DCAF5
NR1I3
CHEK2
CLDN4
PPARA
PPARD
HSF1
CXCL10
CHUK
SPP1
RUNX2
RASSF1
E2F1
E2F2
ACP3
CTSD
IGFBP3
IGF2
IRF1
ERBB3
PON1
DIO1
PCOLCE
NPEPPS
HK2
NKX3-1
RASA1
GSTM1
GSTM2
NOS2
ESR1
KDR
ESR2
MAPK14
GSK3B
CCNA2
NCOA1
CHEK1
PDE3A
FASN
FASLG
IKBKB
CHRM3
CHRM1
CHRM5
OPRD1
ADRA1A
CHRM2
ADRA1B
OPRM1
CHRM4
PGR
NR3C2
CD14
LBP
KCNMA1
NR3C1
PYGM
GRIA2
OLR1
GABRA2
GABRA3
CHRNA2
SLC6A4
MAP2
ADH1C
ADRA2A
SLC6A2
SLC6A3
LTA4H
MAOA
CTRB1
ADRB1
MAPK8
PPP3CA
AKR1C3
SLPI
PDE10A
HTR3A
ADRA2C
ADRA1D
GABRA6
CAT
PKIA
CTNNB1
MMP10
G6PD
ECE1
ACADM
CYP2B6
SREBF1
NOX3
NOX1
ACOX1
ACLY
EHHADH
AUH
HADHB
ABAT
ADH1A
HPSE
IER3IP1
CD44
