# Supplementary material for: The potential mechanism of huazhuojiedu decoction in the treatment of ulcerative colitis based on network pharmacology and experimental validation
Source: Front Pharmacol. 2022 Oct 14;13:1033874. doi: 10.3389/fphar.2022.1033874 (PMC9614068; doi:10.3389/fphar.2022.1033874)
Supplement: Supplementary file 1 [file DataSheet1.zip › Supplementary Table S5.XLSX]

## Sheet: Sheet1
Supplementary Table S5 The 4803 significant genes associated with UC.
Diease	Genes
UC	NOD2
UC	IL6
UC	IL10
UC	IL23R
UC	TNF
UC	HLA-DRB1
UC	TLR4
UC	IL1B
UC	ABCB1
UC	IL10RA
UC	CXCL8
UC	INAVA
UC	MPO
UC	IL1RN
UC	HLA-B
UC	IL2
UC	IFNG
UC	ATG16L1
UC	IRF5
UC	PRKCQ
UC	CTLA4
UC	CRP
UC	TP53
UC	SYK
UC	PLA2G4A
UC	TLR2
UC	IRGM
UC	MLH1
UC	MEFV
UC	IL4
UC	FAS
UC	CCR6
UC	CTNNB1
UC	IL10RB
UC	MST1
UC	IL17A
UC	SLC11A1
UC	TGFB1
UC	RELA
UC	ELANE
UC	BTNL2
UC	ICAM1
UC	PTGS2
UC	STAT4
UC	TNFAIP3
UC	GAST
UC	AKT1
UC	TNFSF15
UC	SMAD4
UC	PPARG
UC	SMAD7
UC	MUC2
UC	STAT3
UC	PRTN3
UC	MSH2
UC	MMP1
UC	IL13
UC	IL1R1
UC	LTF
UC	GPR35
UC	CHEK2
UC	TNFRSF1A
UC	TPMT
UC	NLRP3
UC	IL22
UC	VEGFA
UC	MSH6
UC	PSTPIP1
UC	MMP9
UC	HLA-DQB1
UC	FOXP3
UC	CDH1
UC	S100A8
UC	MYO9B
UC	IL21
UC	CCR3
UC	TCF4
UC	REL
UC	ZFP90
UC	CD4
UC	NOS2
UC	APC
UC	REG4
UC	CTSG
UC	CYP2C19
UC	NFKB1
UC	PTGS1
UC	IL23A
UC	PTPN22
UC	ALB
UC	JAK2
UC	HRH2
UC	LACC1
UC	S100A12
UC	SMAD3
UC	CYBC1
UC	IL18
UC	CLDN18
UC	NCF4
UC	BPI
UC	SST
UC	ERAP1
UC	IL12A
UC	CARD9
UC	NOD1
UC	TNFRSF1B
UC	PIK3CA
UC	CIITA
UC	CAT
UC	C4A
UC	CCR1
UC	SLC22A4
UC	ATP4A
UC	HLA-A
UC	CCL2
UC	CARD8
UC	KRAS
UC	SLC22A5
UC	CLDN2
UC	F5
UC	DEFB4A
UC	SOCS1
UC	DUOX2
UC	CARMIL2
UC	MUC12
UC	CCL11
UC	IL2RA
UC	NGF
UC	F2
UC	UCN
UC	MET
UC	IL12B
UC	BRAF
UC	CHGA
UC	NTRK1
UC	CD40LG
UC	EGF
UC	FGFR2
UC	FGF2
UC	UBAC2
UC	FASLG
UC	KLRC4
UC	ICOSLG
UC	CCND1
UC	RIPK1
UC	IL1A
UC	KIF1A
UC	NCF1
UC	IL7R
UC	TFF3
UC	HLA-DQA1
UC	SLC37A4
UC	MIR21
UC	CDKN1A
UC	HMOX1
UC	H19
UC	IL37
UC	NKX2-3
UC	TIMP1
UC	TLR5
UC	IBD3
UC	IFNG-AS1
UC	S100A9
UC	BAX
UC	VDR
UC	XIAP
UC	CXCL5
UC	PTEN
UC	CD8A
UC	CSF2
UC	ITGB4
UC	POLD1
UC	MTHFR
UC	LTA
UC	FGFR3
UC	APOH
UC	PLCG2
UC	HP
UC	TLR9
UC	MMP2
UC	BACH2
UC	TFF2
UC	FCGR2A
UC	ITGB2
UC	MIF
UC	RTEL1
UC	MIR126
UC	ERBB2
UC	STAT1
UC	PYY
UC	CDKN1B
UC	RNASE3
UC	PTPN2
UC	PDGFB
UC	SERPINE1
UC	SERPINC1
UC	TFF1
UC	IBD21
UC	CCL5
UC	CCN2
UC	SLC6A4
UC	IL17F
UC	CLDN4
UC	CP
UC	PTGER4
UC	FERMT1
UC	LOC106029312
UC	MVK
UC	HLA-C
UC	ACE
UC	MMP3
UC	CD40
UC	CXCL10
UC	ATP12A
UC	IL5
UC	ATM
UC	MADCAM1
UC	XDH
UC	NCF4-AS1
UC	SPP1
UC	MIR143
UC	IBD5
UC	MICA
UC	CFB
UC	PSC
UC	MASP2
UC	IL15
UC	MIR34A
UC	FOXD2-AS1
UC	VCAM1
UC	CD14
UC	CYP2C9
UC	DEFA5
UC	DLG5
UC	ZAP70
UC	MAP3K7
UC	HGF
UC	PTPRC
UC	BCL10
UC	PLA2G2A
UC	RET
UC	MIR145
UC	CYP3A4
UC	IGF2
UC	CDKN2A
UC	CD79A
UC	INS
UC	PALB2
UC	PLG
UC	IBD2
UC	HLA-DRA
UC	NFKBIA
UC	LAMB1
UC	TERT
UC	CCK
UC	EPX
UC	ITGA4
UC	CALCA
UC	EPCAM
UC	LCN2
UC	MUC5AC
UC	CCR5
UC	HPS1
UC	CD80
UC	CASP1
UC	EP300
UC	CCT5
UC	MICB
UC	MIR141
UC	FCGR3A
UC	HIF1A
UC	CXCR2
UC	CYLD
UC	SCT
UC	GRP
UC	CCL20
UC	CDKN2B
UC	NAT2
UC	TACR1
UC	EGFR
UC	CD28
UC	IL21-AS1
UC	TYK2
UC	IL26
UC	MLN
UC	IL11
UC	RIPK2
UC	SELE
UC	KRT7
UC	CCL3
UC	HSPA1L
UC	ITGAL
UC	VIP
UC	HPS4
UC	WRN
UC	CYP2D6
UC	FUT2
UC	IL33
UC	RASGRP1
UC	CSF3
UC	ARID1A
UC	TCN2
UC	IL1RAPL2
UC	IBD8
UC	ITGAM
UC	CASP10
UC	FGF10
UC	TAC1
UC	RTEL1-TNFRSF6B
UC	CXCL2
UC	MT-CO1
UC	TAP2
UC	SOD1
UC	TAP1
UC	POLE
UC	CXCL1
UC	FGF7
UC	FCGR3B
UC	SOCS3
UC	PDCD1
UC	LRBA
UC	CD55
UC	FN1
UC	CDH3
UC	TJP1
UC	IBD7
UC	TLR3
UC	CYP1A2
UC	AXIN2
UC	LGALS3
UC	HLA-DPB1
UC	BRCA1
UC	PECAM1
UC	TGM2
UC	HNF4A
UC	IFNGR1
UC	GHRL
UC	ALOX5
UC	PIK3R1
UC	TAPBP
UC	IGF1
UC	AURKA
UC	IKZF1
UC	PMS2
UC	IBD6
UC	MLH3
UC	BLM
UC	NR1I2
UC	SRC
UC	GSTM1
UC	SH2D1A
UC	BRINP3
UC	IL27
UC	CDX2
UC	RAB7A
UC	PRKCD
UC	CHUK
UC	AQP8
UC	CRHR2
UC	GSTP1
UC	DCLRE1C
UC	BCL2
UC	TREX1
UC	IL19
UC	STAT6
UC	SLC26A3
UC	MIR140
UC	ODC1
UC	WAS
UC	DEFB1
UC	STAT5B
UC	NRAS
UC	MT-CYB
UC	CD86
UC	PDGFRL
UC	DMBT1
UC	NR1H4
UC	HSPA4
UC	MYC
UC	MUC6
UC	F3
UC	BRCA2
UC	SELP
UC	TOR1A
UC	MIR127
UC	GREM1
UC	SOD2
UC	MKI67
UC	COL7A1
UC	RNF186
UC	PRF1
UC	PRSS1
UC	ARID1B
UC	HMGB1
UC	MBL2
UC	IL12RB2
UC	CXCR1
UC	JAK1
UC	ITGAX
UC	MYO1B
UC	IBD9
UC	IBD4
UC	SELL
UC	SKIV2L
UC	IL18RAP
UC	MIR192
UC	MIR203A
UC	INS-IGF2
UC	HPS3
UC	PLAU
UC	KRT20
UC	CAV1
UC	LEPR
UC	SOX9
UC	STXBP2
UC	AGER
UC	RFX5
UC	GUSB
UC	PTPN11
UC	INPP5D
UC	TMEFF2
UC	CTNNA1
UC	MUTYH
UC	OTUD3
UC	SRP54
UC	IBD11
UC	IBD12
UC	IBD15
UC	IBD16
UC	IBD18
UC	IBD20
UC	IBD22
UC	IBD23
UC	IBD24
UC	IBD26
UC	IBD27
UC	AQP5
UC	TGFA
UC	PTPN12
UC	TRAF3IP2
UC	STAT5A
UC	LEP
UC	DCC
UC	CYP3A5
UC	IDO1
UC	LIFR
UC	CYBA
UC	BGLAP
UC	MIRLET7A1
UC	ADA
UC	THBD
UC	HLA-DPA1
UC	CHI3L1
UC	CLEC7A
UC	ERCC6
UC	MMP7
UC	LGR5
UC	LMNA
UC	MIR26A1
UC	IRF1
UC	TNFRSF6B
UC	F2RL1
UC	IL17RA
UC	CDC42
UC	LOC110806262
UC	ORMDL3
UC	MIR146A
UC	MUC3A
UC	SERPINA1
UC	AP3B1
UC	MIR4284
UC	CCR9
UC	IRAK1
UC	ATRIP
UC	IFNA1
UC	RBFOX1
UC	IL6R
UC	RUNX3
UC	CXCL12
UC	SLC9A3
UC	BUB1
UC	BUB1B
UC	HSPD1
UC	JUN
UC	NLRP12
UC	PLA2G2E
UC	DNMT1
UC	TET2
UC	CYBB
UC	GALNT12
UC	TREM1
UC	MUC1
UC	VWF
UC	MIR451A
UC	MIR215
UC	IBD25
UC	BCL2L1
UC	NFE2L2
UC	IFIH1
UC	POMC
UC	FBXW7
UC	MMP13
UC	CCNY
UC	IRF8
UC	DMD
UC	DEFB103B
UC	HLA-E
UC	ESR1
UC	MT-ND4L
UC	HRAS
UC	NTS
UC	NQO1
UC	MIR34C
UC	GJB6
UC	ICAM3
UC	PUS10
UC	CD27
UC	GBA
UC	GSDMB
UC	CXCR3
UC	IFNA2
UC	MT-CO2
UC	HLA-DRB9
UC	CLDN8
UC	GPX1
UC	GSTT1
UC	HLA-G
UC	FCGR2B
UC	NOTCH1
UC	BRIP1
UC	TCERG1
UC	CYP1A1
UC	HSPA2
UC	IL3
UC	C4B
UC	ABCG2
UC	ITGB1
UC	CCKBR
UC	NR3C1
UC	IL6ST
UC	KIT
UC	GNAS
UC	KIF21B
UC	PON1
UC	MTR
UC	FOS
UC	MYB
UC	ECM1
UC	CD44
UC	PDGFRB
UC	CSF1
UC	RFXANK
UC	CXCL9
UC	MIR29A
UC	CD46
UC	LRRK2
UC	INSL6
UC	JAK3
UC	EDN1
UC	LAMC2
UC	SATB2
UC	AHR
UC	RFXAP
UC	H2AC18
UC	MIR196B
UC	NLRP6
UC	IL4R
UC	CX3CR1
UC	MAPK14
UC	FFAR2
UC	PTPRJ
UC	DLC1
UC	FZD3
UC	RAD54B
UC	FLCN
UC	PMS1
UC	MCC
UC	SLC9A9
UC	AMER1
UC	PKHD1
UC	MT-ND1
UC	C11orf65
UC	MIR34B
UC	MIR100
UC	MIR342
UC	CRCS11
UC	CRCS2
UC	CRCS5
UC	CRCS6
UC	CRCS7
UC	CRCS8
UC	CRCS9
UC	HDC
UC	SIAE
UC	IGF1R
UC	F13A1
UC	BSN
UC	SMAD2
UC	RHOA
UC	TBX21
UC	XRCC1
UC	TRAF3IP2-AS1
UC	C3
UC	DPP4
UC	PDGFRA
UC	NAT1
UC	TIMP2
UC	RAC1
UC	CD209
UC	DPYD
UC	MIR155
UC	CCL7
UC	HAVCR2
UC	ETS1
UC	PARP1
UC	PIK3CD
UC	KIAA1109
UC	NLRP1
UC	MAPK3
UC	ADIPOQ
UC	KLRK1
UC	B2M
UC	CEP43
UC	DLD
UC	IL17REL
UC	TTC7A
UC	SLIT2
UC	IL2RB
UC	CXCR4
UC	CASR
UC	G6PC3
UC	EBI3
UC	NFATC1
UC	HLA-DRB5
UC	EPO
UC	GCG
UC	TMSB4X
UC	PLAUR
UC	NOS3
UC	CASP3
UC	ANTXR2
UC	LBR
UC	MYD88
UC	ENTPD1
UC	ITGAE
UC	PSMB9
UC	PTH
UC	NORAD
UC	NOX1
UC	WNT4
UC	ERCC1
UC	SLC44A4
UC	CCL26
UC	MIR31
UC	MMP8
UC	MGMT
UC	IL18R1
UC	BIRC3
UC	APOE
UC	GZMB
UC	IKBKG
UC	CDKAL1
UC	LINC01475
UC	TNFSF10
UC	STING1
UC	ZPBP2
UC	CYP2E1
UC	DOCK8
UC	FFAR3
UC	GPT
UC	CASP8
UC	MIR24-1
UC	PRKN
UC	CYP1B1
UC	MTRR
UC	HERC2
UC	AMACR
UC	MIR106B
UC	IL1RL1
UC	RNASEH2C
UC	LYZ
UC	MIR142
UC	ITLN1
UC	COL14A1
UC	IL9
UC	BMP6
UC	KNG1
UC	KDR
UC	FMNL2
UC	KRT8
UC	TPI1
UC	ERGIC1
UC	TNFRSF14
UC	CLDN5
UC	MIR222
UC	LGALS1
UC	GATA3
UC	CFTR
UC	ENO1
UC	PSMB8
UC	MIR642A
UC	HSPA1B
UC	SERPINF2
UC	PIGR
UC	ARPC2
UC	CLDN3
UC	MIR214
UC	CD36
UC	IL1RL2
UC	CTSD
UC	CD274
UC	BIRC5
UC	TTC37
UC	ADAD1
UC	GPX2
UC	TNFRSF4
UC	MST1R
UC	KIR3DL1
UC	STX11
UC	AREG
UC	HDAC9
UC	NR1H2
UC	DEFA6
UC	NFKBIL1
UC	SCG2
UC	TFRC
UC	IGSF6
UC	WASL
UC	CARD6
UC	CLIC1
UC	CLDN1
UC	SLC17A5
UC	NOTCH4
UC	CCL4
UC	CHGB
UC	MIR598
UC	SMURF1
UC	PCNA
UC	ADAM17
UC	GAPDH
UC	NCAM1
UC	HPGD
UC	PDE4A
UC	GPBAR1
UC	DPF2
UC	CD163
UC	RORC
UC	IL1R2
UC	ARPC1B
UC	KRT19
UC	HNMT
UC	MIR193A
UC	CD59
UC	DNAH8
UC	TP73
UC	FGF23
UC	MMP10
UC	CFI
UC	JAZF1
UC	BANK1
UC	ICAM2
UC	LGALS9
UC	ABCC2
UC	LYST
UC	PTX3
UC	CD69
UC	MCL1
UC	RHOB
UC	ENG
UC	MIR200C
UC	TNFRSF9
UC	IKBKB
UC	CHAT
UC	CRH
UC	LSP1
UC	MIR200B
UC	HBEGF
UC	BVES
UC	MIR223
UC	KRT18
UC	CCL25
UC	BLK
UC	CDKN2B-AS1
UC	BTK
UC	FERMT3
UC	HLA-T
UC	MTHFD1
UC	CTSB
UC	SP140
UC	MUC4
UC	PTGER3
UC	MMP14
UC	GOT1
UC	IL18BP
UC	MIR3936
UC	ERAP2
UC	CCHCR1
UC	HPRT1
UC	TNIP1
UC	BLOC1S6
UC	SLC16A1
UC	TEK
UC	SLC15A1
UC	ESR2
UC	KLF6
UC	FUT3
UC	FOSL1
UC	MDM2
UC	GSR
UC	ISG15
UC	CFLAR
UC	CD34
UC	TNFSF4
UC	MIR150
UC	LITAF
UC	USP12
UC	IL20
UC	TPPP
UC	CEP72
UC	FCGR2C
UC	AIRE
UC	MALAT1
UC	PADI4
UC	CYCS
UC	CRHR1
UC	BBC3
UC	TCF7L2
UC	H2AX
UC	DES
UC	PRG2
UC	TNFRSF10A
UC	PARK7
UC	F2R
UC	MIR195
UC	SIRT1
UC	MIR122
UC	ICOS
UC	GNA12
UC	DAP
UC	MIR221
UC	FHIT
UC	TLR1
UC	LGALS4
UC	SERPINA4
UC	NRIP1
UC	ANGPT1
UC	SLC40A1
UC	CCL24
UC	BIRC2
UC	MIR424
UC	IFNB1
UC	APEX1
UC	HSPA6
UC	ATF6
UC	PPIG
UC	IGHE
UC	APEH
UC	SMARCB1
UC	SLAMF1
UC	OR5V1
UC	TNFRSF18
UC	PTPRS
UC	CEACAM6
UC	EZH2
UC	FLT1
UC	MIR483
UC	NUP210
UC	SULT1A1
UC	CFH
UC	INSL4
UC	NLRC4
UC	ANXA5
UC	C1S
UC	TLR8
UC	MAGI1
UC	PTGES
UC	GPR12
UC	PARD3
UC	COG6
UC	TRAF6
UC	MIR27A
UC	ALDH2
UC	MMP12
UC	IL12RB1
UC	RB1
UC	AOC1
UC	GATD3
UC	SBNO2
UC	PTCH1
UC	MB
UC	VIM
UC	TDGF1
UC	EGR1
UC	GPSM3
UC	IFNGR2
UC	HSPA1A
UC	CAMP
UC	PBX2
UC	MTOR
UC	CCL21
UC	PLA2G7
UC	FLT4
UC	CEACAM5
UC	TAGLN
UC	COL17A1
UC	CD24
UC	RECQL4
UC	COL1A1
UC	SI
UC	EXO1
UC	MUC17
UC	ADCY10
UC	IL16
UC	CDK4
UC	UBE2L3
UC	CLDN7
UC	MIR199A1
UC	INPP5E
UC	UGT1A6
UC	DNMT3B
UC	ALOX12
UC	SCYL1
UC	MIR210
UC	CD1A
UC	S100B
UC	TGFBR2
UC	IL6-AS1
UC	CCNA2
UC	MIR200A
UC	IDH1
UC	PPARA
UC	NCF2
UC	POU5F1
UC	CTC1
UC	VTN
UC	PI3
UC	TLR6
UC	TNFRSF11B
UC	MAP2K1
UC	WASHC5
UC	FABP2
UC	CASP9
UC	CDK2
UC	ACKR2
UC	SMARCA4
UC	ANXA1
UC	TF
UC	ALDH1A1
UC	PPM1L
UC	ADGRE3
UC	EPHX1
UC	ITK
UC	GUCY2C
UC	CD248
UC	RAB27A
UC	LRP6
UC	TNPO3
UC	SAG
UC	JRKL
UC	LST1
UC	DAPK1
UC	CALR
UC	UCN2
UC	GCKR
UC	KPNA7
UC	PROCR
UC	CYP27B1
UC	CTTN
UC	MIR205
UC	OCLN
UC	BSG
UC	DAB2
UC	IL13RA2
UC	MIR15A
UC	HOXA13
UC	IDH2
UC	CHEK1
UC	RPS6KB1
UC	XBP1
UC	TXN
UC	GPD2
UC	IFITM3
UC	RPL39P28
UC	TLR7
UC	MGAT5
UC	SHH
UC	MIR144
UC	HSF2
UC	LPL
UC	MAGI2
UC	SRSF6
UC	RPS14P1
UC	GMPPB
UC	SFTPD
UC	ZGPAT
UC	VIL1
UC	GTF2H4
UC	MAPK8
UC	SLC19A1
UC	UBA7
UC	ACTA2
UC	TNFRSF25
UC	PERP
UC	NOS1
UC	CLU
UC	BMP4
UC	CFDP1
UC	MIR19A
UC	FYN
UC	SLC22A23
UC	MIR196A1
UC	SERPINH1
UC	MUC3B
UC	TH
UC	REG1A
UC	PRRC2A
UC	RHOD
UC	IKZF3
UC	PLCH2
UC	SLC2A4RG
UC	MMEL1
UC	TNFSF8
UC	NXPE1
UC	ENTR1
UC	LINC00598
UC	PITX1-AS1
UC	BDNF
UC	FCAR
UC	DNAL4
UC	REG3A
UC	TIAL1
UC	SEC16A
UC	HMGB2
UC	ITPA
UC	P4HA2
UC	MIR124-1
UC	FADD
UC	MSH5
UC	CD244
UC	EPC1
UC	PLA2G4F
UC	DMAP1
UC	HVCN1
UC	TMEM201
UC	METTL9
UC	IGSF6-DREV1
UC	MIR20A
UC	MIR25
UC	KCP
UC	MROH3P
UC	CYP21A2
UC	U2AF1
UC	PHB
UC	DCLK1
UC	NRP1
UC	USP4
UC	ENO2
UC	PRDM1
UC	ANGPTL4
UC	PROM1
UC	KRT1
UC	MIR320A
UC	KLF4
UC	IL25
UC	AICDA
UC	GLP2R
UC	GSN
UC	TRPV4
UC	TYMS
UC	MIRLET7I
UC	FASN
UC	TGFB3
UC	NDRG1
UC	IP6K1
UC	PFKFB4
UC	IP6K2
UC	SP1
UC	MIR182
UC	RARRES2
UC	YAP1
UC	IFNAR1
UC	GPR65
UC	SLC5A8
UC	KEAP1
UC	MDH2
UC	CSN1S1
UC	ERBB4
UC	SNAI1
UC	ABL1
UC	TNFRSF10B
UC	HSPA8
UC	CXCL3
UC	MLXIPL
UC	TEP1
UC	NF1
UC	TSLP
UC	TRIM39
UC	FLOT1
UC	DAXX
UC	CCN4
UC	DDB2
UC	MIR93
UC	WNT2
UC	LIF
UC	COX5A
UC	IL1RAP
UC	MIR15B
UC	FKBP15
UC	GDF15
UC	PTGER2
UC	TUG1
UC	FPR1
UC	F2RL3
UC	RSPO1
UC	G6PC1
UC	PITX1
UC	PNMT
UC	NKX3-1
UC	UTS2
UC	PIM3
UC	OLIG3
UC	SERINC3
UC	STMN3
UC	AAMP
UC	EXOC3
UC	SNAPC4
UC	ZBTB46
UC	AMIGO3
UC	PRXL2B
UC	LOC100996583
UC	HSD11B2
UC	NFKBIZ
UC	TYMP
UC	UBAC1
UC	TNFSF13B
UC	FOXO3
UC	WASHC4
UC	HTR3A
UC	CREB1
UC	AK2
UC	PSORS1C1
UC	TOLLIP
UC	PKM
UC	HSPG2
UC	PTPRO
UC	MDK
UC	KAT5
UC	RDX
UC	MME
UC	VCL
UC	HSP90AA1
UC	DVL1
UC	MUC16
UC	IER3
UC	S1PR1
UC	TRPV1
UC	MIR106A
UC	ADRA2A
UC	MUC20
UC	KRT15
UC	MIR196A2
UC	TGFBR1
UC	ITGA5
UC	CFHR1
UC	WNT16
UC	ADORA3
UC	GLI1
UC	STK39
UC	RCL1
UC	HLA-DRB3
UC	XRCC5
UC	SFRP2
UC	GAL
UC	HAMP
UC	HSP90B1
UC	LINC00243
UC	HDGF
UC	IL7
UC	TFAP2A
UC	CD27-AS1
UC	NR4A1
UC	FLVCR1
UC	UBE4A
UC	REV3L
UC	TNFSF12
UC	XRCC6
UC	TBXT
UC	RUNX1
UC	P2RX3
UC	DUOXA2
UC	AGT
UC	CREBBP
UC	AFP
UC	MAPK1
UC	LRP5
UC	UGT1A1
UC	DDR1
UC	TRA
UC	MAD2L1
UC	TNFRSF10D
UC	GUCA2A
UC	FLII
UC	IGFBP3
UC	LYRM4
UC	MUC19
UC	IL15RA
UC	EPB42
UC	KDM4C
UC	APAF1
UC	MSH3
UC	NUDT15
UC	NT5E
UC	ANGPT2
UC	HPSE
UC	FGFR1
UC	MFGE8
UC	GGT1
UC	CA2
UC	ZMIZ1
UC	CACNA2D1
UC	VARS2
UC	ACTR3B
UC	COL13A1
UC	NCAPD2
UC	CPXM2
UC	CAVIN1
UC	CALHM6
UC	MIR26B
UC	HCG9
UC	HCG26
UC	MIR588
UC	GRB2
UC	MIR206
UC	CEACAM1
UC	CCL17
UC	CD83
UC	MIR30A
UC	SYVN1
UC	RRM2B
UC	HSD11B1
UC	BDKRB2
UC	TIMP3
UC	NFKB2
UC	MLKL
UC	SULT1A2
UC	GLI3
UC	NR5A2
UC	C1orf141
UC	MIR17
UC	GUCA2B
UC	PROS1
UC	TRAF2
UC	PRPF8
UC	HLA-DQA2
UC	GJA1
UC	ABCC3
UC	ALPI
UC	PAK1
UC	SPINK1
UC	NOL3
UC	SYP
UC	MIR149
UC	DNMT3A
UC	ITGA2
UC	RETN
UC	ALOX15
UC	MIR125A
UC	PRDX1
UC	F11R
UC	UBASH3B
UC	IGLL5
UC	CYP4F3
UC	G6PD
UC	TMEM221
UC	SAA4
UC	MIR191
UC	CDO1
UC	TXK
UC	MECP2
UC	HSPB1
UC	GPR183
UC	NEU1
UC	HSPA5
UC	EPHB4
UC	MIR148A
UC	MIR499A
UC	EPHA3
UC	FCGR1A
UC	DPEP1
UC	SETD2
UC	SRF
UC	LCK
UC	FCN3
UC	PPP1R14A
UC	KIR2DL3
UC	OSCAR
UC	TRAF1
UC	TGFB2
UC	LTBR
UC	BMI1
UC	JAG1
UC	MUC13
UC	CEACAM3
UC	MIR378A
UC	GZMA
UC	CXCL11
UC	ITGB3
UC	NGFR
UC	DLAT
UC	HTR4
UC	KITLG
UC	GOLGB1
UC	STK11
UC	TWIST1
UC	ARMH3
UC	MIR103A2
UC	CAV2
UC	COL4A5
UC	SERPINA3
UC	KIR2DL1
UC	CCN1
UC	TNFRSF8
UC	ATP6V1G2
UC	DST
UC	MT-ND4
UC	CCR2
UC	RASSF5
UC	TNFSF14
UC	IL13RA1
UC	ST14
UC	CNR1
UC	NTF3
UC	PF4
UC	TXNIP
UC	CREM
UC	ADORA2A
UC	SNAI2
UC	SPHK1
UC	NPSR1
UC	GART
UC	RGS14
UC	ASCL2
UC	NTAN1
UC	CCL22
UC	LY9
UC	AGR2
UC	NLRP7
UC	SERPINB1
UC	PFKM
UC	CPOX
UC	MIR146B
UC	KIR2DL2
UC	KIR2DS2
UC	MAP2K2
UC	SDC1
UC	RAD51
UC	SSR2
UC	CHD4
UC	LOX
UC	CYP7A1
UC	ARG1
UC	HTR2A
UC	GSDMA
UC	FLG
UC	IL24
UC	APOB
UC	MIRLET7E
UC	FKBP5
UC	LMAN1
UC	SERPINF1
UC	GTF2E2
UC	GAS7
UC	PSD
UC	CADM2
UC	S100Z
UC	PRAC2
UC	BLVRB
UC	ITGB7
UC	TERF2
UC	CD1D
UC	SHC1
UC	EZR
UC	TACR2
UC	MTMR3
UC	HORMAD2
UC	SLC3A2
UC	LTB
UC	USP25
UC	SLPI
UC	ETS2
UC	LBP
UC	SYNE1
UC	DHFR
UC	NR0B2
UC	PTK2
UC	HTR1A
UC	CBL
UC	TMPO
UC	MIR30C1
UC	DACT1
UC	RAB7B
UC	UBE2N
UC	PTGDR2
UC	GPANK1
UC	RAG2
UC	MIR9-1
UC	ARRB1
UC	SLC2A1
UC	CTBP1
UC	SGF29
UC	ERCC2
UC	KL
UC	IFNAR2
UC	ALPP
UC	VDAC1
UC	EDNRA
UC	MLNR
UC	AMBP
UC	SEPSECS
UC	TICAM1
UC	RAB11A
UC	SETDB1
UC	SLC39A8
UC	LALBA
UC	GIMAP5
UC	E2F1
UC	MCCD1
UC	MCM2
UC	NAGLU
UC	MIR22
UC	REG1B
UC	EIF2S1
UC	NEAT1
UC	MIR139
UC	MIR338
UC	CGN
UC	S100A1
UC	IL32
UC	FAP
UC	PRODH
UC	MMP26
UC	ARFRP1
UC	PLIN2
UC	PSMB10
UC	MIR204
UC	AQP4
UC	AQP7
UC	FZD8
UC	MUS81
UC	REN
UC	ST6GALNAC1
UC	MAFK
UC	P2RX7
UC	SLC37A1
UC	PLEK
UC	SERPINB2
UC	TOP1
UC	BECN1
UC	CD3D
UC	CYP24A1
UC	SLC11A2
UC	CASP5
UC	MIR99A
UC	MIR18A
UC	NBN
UC	LGALS3BP
UC	SLAMF6
UC	FLI1
UC	LACTB
UC	FURIN
UC	SIGLEC5
UC	MMP11
UC	PRKCB
UC	CNTF
UC	LEF1
UC	SOX2
UC	HDAC1
UC	ATG5
UC	KCNQ1OT1
UC	PVT1
UC	HOXA11-AS
UC	ABCB11
UC	TPM1
UC	RNF5
UC	WNT3A
UC	UGT1A7
UC	TKT
UC	MIR133A1
UC	SULT2A1
UC	SLC10A2
UC	USF1
UC	PLCL1
UC	RMI2
UC	ARHGAP45
UC	CISD1
UC	ALDOB
UC	SULT1A3
UC	MIR16-1
UC	PPBP
UC	GPX4
UC	ITIH4
UC	CEP250
UC	LIME1
UC	WNT3
UC	KLK3
UC	DDX39B
UC	ACHE
UC	ENPP7
UC	ADCY7
UC	CLN3
UC	ATXN2L
UC	MIR23B
UC	MIR455
UC	MIR675
UC	LAG3
UC	RNF128
UC	C1R
UC	C2
UC	PRDX4
UC	ATF3
UC	KHDRBS1
UC	DRD2
UC	APOA4
UC	SLC6A14
UC	KHDRBS3
UC	MAPK9
UC	ACP1
UC	FCGRT
UC	PIK3CB
UC	CCR7
UC	DSG2
UC	CLK2
UC	FDX1
UC	XPO1
UC	RPL24
UC	NCR3
UC	IRS2
UC	PRKCA
UC	ADCYAP1
UC	MRC1
UC	PMM2
UC	HLA-DOA
UC	MAP3K8
UC	RAF1
UC	ADH1B
UC	EPHX2
UC	CYP2J2
UC	IL17RD
UC	CDH2
UC	MAP2K5
UC	TCF3
UC	MAPRE1
UC	NUDT1
UC	SF3A1
UC	CDK5RAP1
UC	SDF4
UC	HOTAIRM1
UC	SCARNA5
UC	LINC00460
UC	CEBPB
UC	ANXA7
UC	DDX58
UC	SIKE1
UC	CTNND1
UC	FCRL3
UC	ELF3
UC	MSN
UC	CTDSPL
UC	ABCB4
UC	MIR193B
UC	MIR28
UC	SLCO1B3
UC	ADAM15
UC	STX2
UC	CASP14
UC	ACADS
UC	MAPKAPK2
UC	PPP5C
UC	MSTO1
UC	ZPBP
UC	TRIB1
UC	TSPAN33
UC	HSD17B10
UC	FGF19
UC	RHOH
UC	ATP6V0A1
UC	CAV3
UC	PTGDS
UC	GAS5
UC	ALK
UC	RASSF1
UC	IGES
UC	HEY2
UC	TNC
UC	CDK1
UC	IRF4
UC	PSTPIP2
UC	TMPRSS6
UC	SLC7A5
UC	EWSR1
UC	THBS1
UC	FLVCR2
UC	SLC48A1
UC	KLKB1
UC	MYH11
UC	AKR1B1
UC	ZNF148
UC	IGFBP2
UC	DSG3
UC	MAF
UC	TBXAS1
UC	CYSLTR1
UC	NCAPD3
UC	BCL2L12
UC	IL22RA2
UC	CYLD-AS1
UC	LGALS2
UC	GGH
UC	CCR4
UC	STC1
UC	CFP
UC	FOSL2
UC	TAGAP
UC	TNFSF18
UC	AXIN1
UC	LOXL2
UC	SLC10A1
UC	CYP8B1
UC	DNAL1
UC	SP100
UC	SCTR
UC	SLC51A
UC	WNT5A
UC	LDHA
UC	MIR124-3
UC	PLK1
UC	FOXF1
UC	CAMK2G
UC	DSG1
UC	UBC
UC	PMEL
UC	CCNB1
UC	MIR10B
UC	IL21R
UC	VNN1
UC	IL17C
UC	PPL
UC	TRPA1
UC	POSTN
UC	MEP1A
UC	IL36A
UC	DDC
UC	RARG
UC	GABPA
UC	IL1F10
UC	IL36B
UC	RPL35P3
UC	MIR27B
UC	RBP3
UC	AR
UC	IKBKE
UC	ASH1L
UC	SETD1A
UC	POLA2
UC	USP19
UC	NRBP1
UC	ATG2A
UC	ST7
UC	CD3G
UC	ALG3
UC	BICD1
UC	TNRC6A
UC	PSMC3IP
UC	NEK5
UC	VWA5A
UC	FEN1
UC	AKR1A1
UC	C1GALT1C1
UC	ANKRD55
UC	INTS11
UC	ILK
UC	GALC
UC	CTSW
UC	NDUFA13
UC	EPN3
UC	SERPINB5
UC	CXCR5
UC	ANXA2
UC	LAMP1
UC	SIGIRR
UC	TRB
UC	MTMR2
UC	NSD1
UC	CLEC16A
UC	MMP19
UC	ERN1
UC	HHEX
UC	KSR1
UC	FAAH
UC	MIR181A1
UC	DEFA1
UC	ZEB1
UC	HTRA1
UC	RPS2P34
UC	LOC442427
UC	RUNX2
UC	RPL6
UC	ZNF354B
UC	MIR423
UC	MIR29B1
UC	WNT1
UC	BAK1
UC	TCF7
UC	TIAM1
UC	CDCP1
UC	RECK
UC	NAMPT
UC	CA1
UC	CFHR2
UC	KIR3DL2
UC	MDC1
UC	EED
UC	MAGEA1
UC	HLA-DMB
UC	HLA-DMA
UC	HLA-DOB
UC	NTSR1
UC	CIDEB
UC	VEGFC
UC	ADCY3
UC	CARD11
UC	PTGIR
UC	RPS6KA4
UC	ATF4
UC	HDAC7
UC	RIT1
UC	LNPEP
UC	CALM3
UC	FADS2
UC	PMPCA
UC	SPRY4
UC	TNNI2
UC	CD226
UC	MANBA
UC	PNKD
UC	BRD7
UC	ITPKA
UC	DUSP16
UC	FIBP
UC	NDUFAF1
UC	SKAP2
UC	SPRED2
UC	CD6
UC	ACSL6
UC	CTDSP1
UC	CRTC3
UC	GPR18
UC	PDLIM4
UC	LPXN
UC	SEMA6D
UC	SLC7A10
UC	MAML2
UC	ZNF365
UC	DOK3
UC	CPEB4
UC	FCRLA
UC	CHP1
UC	NDFIP1
UC	SLC39A11
UC	THADA
UC	SFMBT1
UC	SNX32
UC	ZNF300
UC	ARHGAP30
UC	TMBIM1
UC	PHTF1
UC	TSPAN14
UC	DENND1B
UC	TM9SF4
UC	SNX20
UC	RFTN2
UC	CCDC85B
UC	CCDC116
UC	NUSAP1
UC	TMEM50B
UC	YDJC
UC	TTYH3
UC	ZNF831
UC	PUSL1
UC	NXPE4
UC	C10orf55
UC	AHSA2P
UC	IRF1-AS1
UC	FLJ31356
UC	SFRP1
UC	ANTXR1
UC	TERF2IP
UC	DSP
UC	HCRTR1
UC	TRAP1
UC	ACTB
UC	TRIM33
UC	METAP2
UC	TRDMT1
UC	ANG
UC	CD48
UC	ELAVL1
UC	TP53BP1
UC	CEACAM7
UC	CXCL13
UC	MIR301A
UC	GZMM
UC	FAF1
UC	MIR132
UC	NPHP1
UC	PSMD4
UC	ABCB8
UC	TNFRSF10C
UC	NACA
UC	CSNK1A1L
UC	FAM215A
UC	BORCS8-MEF2B
UC	OCTN3
UC	ITGA6
UC	CEP76
UC	TLR10
UC	CYTH1
UC	TRG
UC	DDIT4
UC	LRG1
UC	DEFB104A
UC	SEC31B
UC	REEP1
UC	MIR185
UC	VIPR1
UC	SOCS2
UC	NRON
UC	LEPQTL1
UC	ZFP36L1
UC	GBGT1
UC	RING1
UC	GP2
UC	RXRB
UC	CCRL2
UC	CD19
UC	ABCC1
UC	FOXE1
UC	EVPL
UC	CAMK4
UC	RBBP5
UC	MYCN
UC	XRCC3
UC	MIR183
UC	MIR454
UC	ACAT2
UC	TUBB6
UC	DNAJC15
UC	KCNQ1
UC	CBS
UC	ATF2
UC	PER3
UC	CCL19
UC	BDH2
UC	LRRC3C
UC	IRF3
UC	PPOX
UC	EFNB2
UC	PPP2R3C
UC	WDR6
UC	CXCL6
UC	FOXP1
UC	PDCD4
UC	ACTC1
UC	FOXO1
UC	SELPLG
UC	CMA1
UC	BTRC
UC	ABCA1
UC	RAD21
UC	C1GALT1
UC	PDGFA
UC	MIR135B
UC	ANPEP
UC	MRE11
UC	SDHA
UC	SCNN1B
UC	AKR1C3
UC	HMGA1
UC	SCNN1G
UC	CYC1
UC	KCNE3
UC	AQP9
UC	EYA4
UC	SLC18A3
UC	TFPI
UC	CPA6
UC	CITED2
UC	TTBK2
UC	TUSC3
UC	UTS2R
UC	IFITM1
UC	GPR55
UC	NMB
UC	MXI1
UC	PDCD1LG2
UC	UQCRQ
UC	MARVELD2
UC	NEK6
UC	ACSM3
UC	APBA1
UC	SERPINA12
UC	SMOX
UC	CCL16
UC	NUCKS1
UC	TIMD4
UC	LRCH1
UC	RC3H1
UC	BAHD1
UC	ANP32E
UC	TAC4
UC	RAVER2
UC	CAVIN3
UC	IGHG3
UC	EXOC3-AS1
UC	MIR4728
UC	LOC110594336
UC	BDKRB1
UC	CORO1A
UC	PDE4D
UC	TRIM21
UC	BCL3
UC	RUNX1T1
UC	MIR574
UC	MIR151A
UC	YES1
UC	CALCOCO2
UC	MIRLET7F1
UC	LMNB2
UC	AZU1
UC	SPINK5
UC	TYR
UC	CBR3-AS1
UC	CNTNAP2
UC	MIR10A
UC	RXRA
UC	CD38
UC	MGAM
UC	BANF1
UC	SLC26A6
UC	PROC
UC	COMT
UC	LAMB3
UC	KIF15
UC	HMGCR
UC	XRCC4
UC	BAP1
UC	MIR590
UC	APOA1
UC	OSMR
UC	CALB2
UC	RAG1
UC	OSM
UC	EHMT2
UC	CASP7
UC	AGFG1
UC	BLOC1S2
UC	TRIM31
UC	ADAMTS13
UC	AHSG
UC	FLNC
UC	SUOX
UC	NRM
UC	POLR1H
UC	MSTO2P
UC	CX3CL1
UC	AP4B1-AS1
UC	CCDC88B
UC	DSC3
UC	MAGT1
UC	FGFR4
UC	POLB
UC	MTHFD1L
UC	KCNN4
UC	RIPK3
UC	PRKD1
UC	THY1
UC	AIM2
UC	ARFGAP1
UC	C4BPB
UC	TATDN1
UC	MIR429
UC	HMGA2
UC	CD160
UC	DEFA3
UC	GSK3B
UC	PIK3R3
UC	PAGR1
UC	TPO
[truncated: 2,805 more rows]
