# Supplementary material for: The potential mechanism of huazhuojiedu decoction in the treatment of ulcerative colitis based on network pharmacology and experimental validation
Source: Front Pharmacol. 2022 Oct 14;13:1033874. doi: 10.3389/fphar.2022.1033874 (PMC9614068; doi:10.3389/fphar.2022.1033874)
Supplement: Supplementary file 1 [file DataSheet1.zip › Supplementary Table S6.XLSX]

## Sheet: Sheet1
Supplementary Table S6 The 146 potential targets for the ingredients of HZJDD in UC treatment.
Genes
PTGS1
AR
PTGS2
PRSS1
DPP4
RELA
EGFR
AKT1
VEGFA
CCND1
BCL2L1
CDKN1A
CASP9
MMP2
MMP9
MAPK1
IL10
RB1
TNF
JUN
IL6
CASP3
TP53
NFKBIA
TOP1
MDM2
MMP1
PCNA
ERBB2
PPARG
HMOX1
CASP7
ICAM1
MCL1
BIRC5
IL2
CCNB1
TYR
IFNG
IL4
TOP2A
GSTP1
INSR
CD40LG
PTGES
MET
MMP3
NOS3
RXRA
ACHE
BCL2
FOS
BAX
PLAU
EGF
ODC1
CASP8
RAF1
SOD1
PRKCA
HIF1A
STAT1
RUNX1T1
ACACA
CYP3A4
CYP1A2
CAV1
MYC
F3
GJA1
CYP1A1
IL1B
CCL2
SELE
VCAM1
PTGER3
CXCL8
PRKCB
DUOX2
HSPB1
NR1I2
CYP1B1
THBD
SERPINE1
IL1A
MPO
NCF1
NFE2L2
PARP1
AHR
CXCL11
CXCL2
CHEK2
CLDN4
PPARA
PPARD
CXCL10
CHUK
SPP1
RUNX2
RASSF1
E2F1
CTSD
IGFBP3
IGF2
IRF1
ERBB3
PON1
PCOLCE
NPEPPS
HK2
NKX3-1
GSTM1
NOS2
ESR1
KDR
ESR2
MAPK14
GSK3B
CCNA2
CHEK1
FASN
FASLG
IKBKB
ADRA1B
OPRM1
NR3C2
CD14
LBP
KCNMA1
NR3C1
SLC6A4
ADRA2A
MAPK8
AKR1C3
SLPI
HTR3A
CAT
CTNNB1
MMP10
G6PD
NOX3
NOX1
AUH
HPSE
CD44
