# Supplementary material for: The potential mechanism of huazhuojiedu decoction in the treatment of ulcerative colitis based on network pharmacology and experimental validation
Source: Front Pharmacol. 2022 Oct 14;13:1033874. doi: 10.3389/fphar.2022.1033874 (PMC9614068; doi:10.3389/fphar.2022.1033874)
Supplement: Supplementary file 1 [file DataSheet1.zip › Supplementary Table S7.XLS]

## Sheet: Sheet1
Supplementary Table S7 Information of the key active compounds of HZJDD in the treatment of UC.
Name	MOLID	Component	Degree	Degree.layout	AverageShortestPathLength	BetweennessCentrality	ClosenessCentrality	Eccentricity	NeighborhoodConnectivity	NumberOfUndirectedEdges	PartnerOfMultiEdgedNodePairs	Radiality	Selected	Stress	TopologicalCoefficient
B1	MOL000098	quercetin	910	910	1.90615	0.488787	0.524618	4	4.19259	910	128	0.993288	TRUE	915750	0.0431431
H1	MOL000422	kaempferol	317	317	2.3657	0.124401	0.422709	3	7.74138	317	52	0.989884	TRUE	424144	0.0842672
F1	MOL000358	beta-sitosterol	240	240	2.52104	0.0783723	0.396662	4	9.05405	240	29	0.988733	TRUE	274246	0.104598
G1	MOL000449	Stigmasterol	189	189	2.59871	0.0752138	0.384807	5	9.45455	189	26	0.988158	TRUE	225154	0.112727
A1	MOL000006	luteolin	102	102	2.50162	0.104094	0.399741	5	5.98077	102	50	0.988877	TRUE	286888	0.0754662
E1	MOL000354	isorhamnetin	75	75	2.63754	0.0421068	0.379141	5	12.2593	75	24	0.98787	TRUE	144334	0.156379
