# Supplementary material for: The potential mechanism of huazhuojiedu decoction in the treatment of ulcerative colitis based on network pharmacology and experimental validation
Source: Front Pharmacol. 2022 Oct 14;13:1033874. doi: 10.3389/fphar.2022.1033874 (PMC9614068; doi:10.3389/fphar.2022.1033874)
Supplement: Supplementary file 1 [file DataSheet1.zip › Supplementary Table S8.XLS]

## Sheet: Sheet1  node
Supplementary Table S8 The top 10 significantly overlapping genes between HZJDD and UC.
Name	Degree	Degree.layout	AverageShortestPathLength	BetweennessCentrality	ClosenessCentrality	Eccentricity	NeighborhoodConnectivity	NumberOfUndirectedEdges	Radiality	Selected	shared name	Stress	TopologicalCoefficient
NOS2	4	4	2.34091	0.0969974	0.427184	4	22.75	4	0.950337	TRUE	NOS2	6142	0.329545
IL1B	3	3	2.70455	0.0313398	0.369748	4	23.6667	3	0.936869	TRUE	IL1B	2664	0.444444
TNF	3	3	2.65909	0.042066	0.376068	4	22.6667	3	0.938552	TRUE	TNF	1862	0.408805
CHUK	3	3	2.70455	0.0398077	0.369748	4	20.6667	3	0.936869	TRUE	CHUK	2532	0.385621
FOS	3	3	2.70455	0.0398077	0.369748	4	20.6667	3	0.936869	TRUE	FOS	2532	0.385621
IL1A	3	3	2.65909	0.042066	0.376068	4	22.6667	3	0.938552	TRUE	IL1A	1862	0.408805
AKT1	3	3	2.70455	0.101549	0.369748	4	19	3	0.936869	TRUE	AKT1	4530	0.352941
IL6	2	2	3.06818	0.00350984	0.325926	4	24	2	0.923401	TRUE	IL6	348	0.638889
LPS	2	2	3	0.0146352	0.333333	4	22	2	0.925926	TRUE	LPS	1258	0.538462
JUN	2	2	3.18182	0.0139945	0.314286	4	17.5	2	0.919192	TRUE	JUN	1016	0.532258
